# Supplementary material for: Green Ultrasound Assisted Extraction of trans Rosmarinic Acid from Plectranthus scutellarioides (L.) R.Br. Leaves
Source: Plants (Basel). 2019 Feb 27;8(3):50. doi: 10.3390/plants8030050 (PMC6473734; doi:10.3390/plants8030050)
Supplement: Supplementary file 1 [file plants-08-00050-s001.zip]

Archive with 1 entries (1 files):
- plants-427831-SI.pdf
